# Supplementary material for: Invasive group A streptococcal disease in pregnant women and young children: a systematic review and meta-analysis
Source: Lancet Infect Dis. 2022 Jul;22(7):1076–88. doi: 10.1016/S1473-3099(21)00672-1 (PMC9217756; doi:10.1016/S1473-3099(21)00672-1)
Supplement: Supplementary appendix 2 [file mmc2.xlsx]

## Sheet: Introduction
Incidence of invasive Group A Streptococcus : Data abstraction form
Thank you for completing this form; if you have queries please email emma.sherwood@lshtm.ac.uk
In this excel you will find a worksheet	Setting	which we ask you to complete for ALL studies
Please then complete the respective section(s):
Invasive Disease (all ages)
Impairment outcomes after neonatal infection (children <5years)
Please note - if you have data where all ages have been aggregated together and it is not possible to disaggregate them, please contact us (emma.sherwood1@lshtm.ac.uk)
Please complete all parts of the relevant forms; where data are not available please indicate "N/A". We have asked for information on the definitions used for iGAS outcomes. Where possible we will standardise definitions to combine data. Please indicate on the "settings page" if secondary analyses are possible to make definitions consistent. If you have any queries over which denominator to use, …
Many thanks for your time and support with this work.

## Sheet: Setting
Setting
Category	Variable	For example	Your study
Investigators	Name and email of person completing form	Mark Thomas mark.thomas@investigator.net
	Name of Principal Investigator (if different)	Avril Hall avril.hall@investigator.net
Study descriptors	Name of study to be used as identifier	KENYA GAS
	Study design (surveillance, case-control, cohort, cross-sectional, RCT, other)	surveillance
	Study design: prospective, retrospective, other	prospective
	Start date of data collection (DD/MM/YYYY)	2012-04-01
	End date of data collection (DD/MM/YYYY)	2014-07-31
Study location	Country	Kenya
	Region	Coast Province
	Sub-region/city/town	Mombasa
	Study Location- urban/ rural/periurban slum/ mixed/not known	urban
	Study site (s) - community, community based health facility, district hospital, referral hospital, other (please state)	District hospital
Definitions	We have asked for the definitions used in your study. We would like to harmonise these where possible, are secondary analyses of the data to do this possible? (Y/N)	Yes
Related publication	Are there any publications from these data, please give reference if so	Yes; Hill et al (2011) Group B Streptococcus epidemiology in Kenya. Emerging infectious diseases 45-50
Comments

## Sheet: Invasive disease
Neonatal disease
Category	Variable	For example	Neonates	Infants	Children	Pregnant women or post partum women (to 42 days post delivery)
			0-27 days	28days - 1 year	1 year - less than 5 years
Denominators	Number of live births (total)	1732
	Person-years (total)
Inclusion and exclusion criteria	Inclusion criteria	All infants <28 days in study population
	Exclusion criteria	None
Numerator	Total number of cases with diagnosis of iGAS	90
	How many had positive blood cultures ONLY?	70
	How many had positive CSF cultures ONLY?	5
	How many had positive blood AND CSF cultures?	15
	How many had positive cultures from a non sterile site with necrotising fasciitis?	0
	How many had positive cultures from a non sterile site with toxic shock syndrome?	0
Number of deaths	Number of deaths from iGAS	2
Definitions used	Definition of iGAS disease used	isolation of GAS in normally sterile site or from non sterile site with TSSS/necrotising fasciitis
	Definition of STSS used
	Definition of necrotising fasciitis used
	Automated or non-automated blood cultures?	Automated
	Sub-cultured onto selective agar (Y/N, please specify if yes eg blood agar, chromogenic)	Yes, blood agar
Laboratory methods	Typing done (Y/N, please specify if yes) eg emm typing, MLST typing, whole genome sequencing)	Yes, emm typing
	If Y, please give N for each emm type
Comments

## Sheet: Impairment outcomes
Impairment after neonatal disease
Category	Variable	For example	Your study - Neonates (0-27 days)	Your study - Infants (28days-1 year)	Children 1 year to less than 5 years
Denominator (cases included at start of study)		150
iGAS case clinical syndrome type	sepsis
	meningitis
	iGAS (either sepsis or meningitis, not possible to split)
Cases demographics	Gestational age range (weeks)	32-41 weeks
	Birth weight range (grams)	1670-4360
Inclusion and exclusion criteria	Inclusion criteria	All neonates with GAS disease admitted in study period to NICU
	Exclusion criteria	None
Follow up	Number of who died during acute illness	30
	Number who died before impairment outcome tested	5
	Number followed up for impairment outcomes	95
	Age(s) at follow-up	1 year, 2 years
Numerator: number of neonates with impairment in each domain	Motor (severe, moderate, mild)	5
	Cognitive (severe, moderate, mild)	6
	Visual (severe, moderate, mild)	3
	Hearing (severe, moderate, mild)	1
Methods	Motor
	Cognitive
	Visual
	Hearing	Motor development; Peabody Developmental Motor Scales
Definitions used	Motor	Classified as severe, moderate and mild, with definitions as per GBD 2010
	Cognitive	As above
	Visual	As above
	Hearing	As above
	Definition of GAS disease	Neonates with GAS meningitis (csf culture positive)

## Sheet: Drop down boxes
Yes
No
urban
rural
periurban slum
mixed
not known
yes
no
not full implementation
only a certain number of mothers had IAP
automated
not automated
surveillance
case-control
cross-sectional
cohort
RCT
other
prospective
retrospective
other
