# Supplementary material for: Invasive group A streptococcal disease in pregnant women and young children: a systematic review and meta-analysis
Source: Lancet Infect Dis. 2022 Jul;22(7):1076–88. doi: 10.1016/S1473-3099(21)00672-1 (PMC9217756; doi:10.1016/S1473-3099(21)00672-1)
Supplement: Supplementary appendix 3 [file mmc3.xlsx]

## Sheet: INCLUDED iGAS incidence
Author/Title/Journal/Link	Country	Location	Denominator Population (eg hospital catchment area/region/country)	Publication date	Period of data collection	study design	Data collection	Source of case ascertainment	Definition used	If other definition used please write exact definition (e.g "only iGAS septicaemia")	TOTAL neonates (<28d) in population	Total iGAS neonatal cases	neonatal iGAS incidence (ie M/L)/yr	Number of neonatal deaths due to iGAS	Neonatal case : fatality ratio (ie O/M)	Total infants (<1yr) in population	Total iGAS infant cases	infant iGAS incidence (ie R/Q/yr	Number of infantile deaths due to iGAS	Infantile case fatality ratio (T/R)	TOTAL in population age 1-5y	Total iGAS cases age 1-5y	1-5y iGAS incidence (ie W/V/yr)	Number of deaths 1-5yrs due to iGAS	1-5y case fatality ratio (Y/W)	If any non standard age categories used list here (e.g. 0y - 5y rather than 1-5y)	iGAS incidence in this non standard age category (e.g 2 /100,000 0y-5yo's)	If non standard population denominator used list here (e.g. 100,000 population of all ages)	ANY extrapolations from graphs?

## Sheet: Included LT complications
Author/Title/Journal/Link	Country	Location	Denominator Population (eg hospital catchment area/region/country)	Publication date	Period of data collection	study design	Data collection	Source of case ascertainment	Definition used	If other definition used please write exact definition (e.g "only iGAS septicaemia")	iGAS case clinical syndrome type	Other IGAS clinical syndrome type	Gestational age range (weeks) e.g. 32-41 weeks	Birth weight (grams) e.g 1070-4460g	TOTAL neonates (<28d) in population	Total iGAS neonatal cases	neonatal iGAS incidence (ie M/L)/yr	Number of neonatal deaths due to acute illness	Number who died before impairment outcome tested	Neonatal case : fatality ratio	Number followed up for impairment outcomes	Age at follow up	number of neonates with motor impairment (severe, moderate , mild)	number of neonates with cognitive impairment (severe, moderate, mild)	number of neonates with visual impairment (severe, moderate, mild)	number of neonates with hearing impairment (severe, moderate, mild)	rate of motor impairment - state units (e.g 2/1000 live births	rate of cognitive impairment - state units (e.g 2/1000 live births	rate of visual impairment - state units (e.g 2/1000 live births	rate of hearing impairment - state units (e.g 2/1000 live births	Method(s) used to assess impairment(s) (e.g Peabody Develomental Motor Scales)	Definitions used for impairment	ANY extrapolations from graphs?	Number of under 1 year of age	incidence under 1 year of age	CFR Under 1 year	Cases under 5 years of age	Incidence in under 5 years of age	Mortaliity in under 5 years of age	Incidence of different syndromes	Comments	Incidence in under 18

## Sheet: Included - pregnancy
Author/Title/Journal/Link	Country	Location	Denominator Population (eg hospital catchment area/region/country)	Publication date	Period of data collection	study design	Data collection	Source of case ascertainment	Definition used	If other definition used please write exact definition (e.g "only iGAS septicaemia")	Number of miscarriages	Number of still births	Number of extremely preterm births (<28 weeks)	Number of very preterm births (28-32 weeks)	Number of moderate to late preterm births (32 - 37 weeks)	Number of women with chorioamniontis	Number of women with post partum iGAS	Number of women with post partum endometritis	Rate of miscarriages /100,000 live births	Rate of still births/ 1000 live births	Rate of extremely preterm births (<28 weeks) /1,000 live births	Rate of very preterm births (28-32 weeks)/100,000 live births	Rate of moderate to late preterm births (32 - 37 weeks)/1,000 live births	Rate of women with chorioamniontis/1000 live births	Rate of women with post partum iGAS/1000 live births	Rate of women with post partum endometritis/1000 live births	If non standard population denominator used list here (e.g. 100,000 population of all ages)	ANY extrapolations from graphs?

## Sheet: EXCLUDED FULL TEXT
		Citation	Author	Title	Reason for exclusion	If reason for exclusion is other - list here					DROP DOWN BOXES

## Sheet: Drop down boxes
Denominator population	Study type		iGAS type	Source of case ascertainment	UN Subregion	EMM/M protein stated for iGAS in <1y or <5y?	iGAS definition used	iGAS clinical syndrome type	Reason for non inclusion (full text)
Single Hospital catchment area	Surveillance	Retrospective	Sepsis	Analysis of Lab results	Developed Countries	yes	WHO working group definite iGAS ( iGAS from sterile site OR NF with evidence of GAS infection )	sepsis	Case series/report
Multiple hospitals catchment area	Meta-analysis	Prospective	Necrotising Fasciitis	hosp clinical syndrome surveillance	Northern Africa	no	WHO working group definite OR probable iGAS ( NF OR moderately/severely unwell with iGAS cellulitis OR iGAS on deep wound swab/biopsy from surgical site)	meningitis	No incidence data
Community	Lit review	Not clear	Toxic shock syndrome	Active Population surveillance	Middle Africa		Other (please list in next column)	iGAS (either sepsis or meningitis, not possible to split)	No population level denominator
Region	Cohort	N/A	Meningitis	Analysis of existing database/surveillance systems	Western Africa				Published <2000
National	RCT	Other	Pneumonia	combination of above (specify)	Eastern Africa				Unable to get full text
Multi-national	Cast control trial		All/mixed	not well described	Southern Africa				Not iGAS
Global	Cross sectional survey		Other (list)		Eastern Asia				Other (please list in next column)
	Review of				South - Eastern Asia
					Southern Asia
					Western Asia
					Caribbean
					Central America
					South America
					Oceania
					Multiple (state)
					Global

## Sheet: More drop down
Other iGAS clinical syndromes
Necrotising Fascitis
Severe pneumonia
Skin or soft tissue infection
Bone and joint infection
Urinary tract infection
Acute glomerulonephritis
Endocarditis
Abdomonal infection
Streptococcal toxic shock syndrome
All of the above
